# Supplementary material for: Population evacuation path optimization based on potential field ant colony and extended cellular automata
Source: PLoS One. 2024 Dec 6;19(12):e0314803. doi: 10.1371/journal.pone.0314803 (PMC11623788; doi:10.1371/journal.pone.0314803)
Supplement: S1 Data — (ZIP) [file pone.0314803.s001.zip]

Archive with 43 entries (41 files):
- 补充材料/
- 补充材料/123.opju
- 补充材料/25total path.xlsx
- 补充材料/computation time.xlsx
- 补充材料/convergent data.xlsx
- 补充材料/data.xlsx
- 补充材料/E1.xlsx
- 补充材料/E2(1).xlsx
- 补充材料/E21.xlsx
- 补充材料/origin图/
- 补充材料/origin图/25从众密度剩余人数.opju
- 补充材料/origin图/25出口位置剩余人数.opju
- 补充材料/origin图/25出口大小剩余人数.opju
- 补充材料/origin图/25单总路径.opju
- 补充材料/origin图/25单计算时间.opju
- 补充材料/origin图/25双总路径长度.opju
- 补充材料/origin图/25双计算h时间.opju
- 补充材料/origin图/ECA路径.opju
- 补充材料/origin图/e区位置1收敛.opju
- 补充材料/origin图/e区位置2收敛.opju
- 补充材料/origin图/e区位置3收敛.opju
- 补充材料/origin图/e区位置4收敛.opju
- 补充材料/origin图/UNTITLED.opju
- 补充材料/origin图/weizhi.opju
- 补充材料/origin图/wq.opju
- 补充材料/origin图/两出口-203.opju
- 补充材料/origin图/两出口总路径.opju
- 补充材料/origin图/两出口路径总长度.opju
- 补充材料/origin图/事故统计.opju
- 补充材料/origin图/从众.opju
- 补充材料/origin图/出口位置.opju
- 补充材料/origin图/出口大小.opju
- 补充材料/origin图/双出口计算时间.opju
- 补充材料/origin图/双出口路径.opju
- 补充材料/origin图/计算时间.oggu
- 补充材料/origin图/计算时间.opju
- 补充材料/origin图/路径三个-202.opju
- 补充材料/origin图/路径三个-22.opju
- 补充材料/origin图/路径势场蚁群.opju
- 补充材料/origin图/路径势场蚁群1.opju
- 补充材料/origin图/路径势场蚁群路径长度.opju
- 补充材料/origin图/路径长度-202.opju
- 补充材料/origin图/路径长度-22.opju
