# Supplementary material for: Population evacuation path optimization based on potential field ant colony and extended cellular automata
Source: PLoS One. 2024 Dec 6;19(12):e0314803. doi: 10.1371/journal.pone.0314803 (PMC11623788; doi:10.1371/journal.pone.0314803)
Supplement: S1 Data — (ZIP) [file pone.0314803.s001.zip › 补充材料/25total path.xlsx]

## Sheet: Sheet1
单出口										双出口
1	515.397	345.105	329.105		216.467	144.944	138.224			402.468	294.214	284.214		169.037	123.57	119.37
2	535.39	344.984	328.984		224.864	144.893	138.173			403.971	292.323	280.323		169.668	122.776	117.736
3	546.807	340.967	327.967		229.659	143.206	137.746			407.794	291.952	279.952		171.273	122.62	117.58
4	521.408	338.179	325.179		218.992	142.035	136.575			406.549	289.163	277.163		170.75	121.449	116.409
5	545.458	342.624	322.624		229.093	143.902	135.502			394.371	288.695	276.695		165.636	121.252	116.212
6	527.058	341.379	321.379		221.365	143.379	134.979			412.828	291.329	276.329		173.388	122.358	116.058
7	531.453	339.876	316.876		223.21	142.748	133.088			401.103	288.266	275.266		168.463	121.072	115.612
8	524.488	338.996	315.996		220.285	142.378	132.718			393.223	287.523	275.523		165.154	120.76	115.72
9	549.361	340.402	316.402		230.732	142.969	132.889			402.508	285.107	273.107		169.054	119.745	114.705
10	495.614	335.294	314.294		208.158	140.823	132.003			394.662	288.404	276.404		165.758	121.13	116.09
11	529.522	337.299	313.299		222.399	141.665	131.585			405.257	284.913	272.913		170.208	119.663	114.623
12	525.271	334.688	310.688		220.614	140.569	130.489			409.006	284.969	272.969		171.782	119.687	114.647
13	511.065	337.282	313.282		214.647	141.658	131.578			397.006	286.061	274.061		166.742	120.145	115.105
14	534.613	333.654	309.654		224.538	140.135	130.055			406.549	282.981	270.981		170.75	118.852	113.812
15	515.236	333.322	309.322		216.399	139.995	129.915			415.737	285.204	273.204		174.61	119.786	114.746
16	542.145	332.854	308.854		227.701	139.799	129.719			406.783	281.615	269.615		170.849	118.278	113.238
17	499.671	331.254	307.254		209.862	139.127	129.047			395.389	281.615	269.615		166.063	118.278	113.238
18	498.249	332.522	308.522		209.264	139.659	129.579			395.268	281.09	269.09		166.013	118.058	113.018
19	523.51	331.642	307.642		219.874	139.29	129.21			412.965	282.181	269.181		173.445	118.516	113.056
20	522.379	331.06	307.06		219.399	139.045	128.965			380.326	281.341	269.341		159.737	118.163	113.123
21	525.053	332.151	308.151		220.522	139.503	129.423			384.504	280.815	268.815		161.492	117.942	112.902
22	495.444	330.591	306.591		208.086	138.848	128.768			402.549	280.29	268.29		169.07	117.722	112.682
23	512.213	330.357	306.357		215.13	138.75	128.67			386.549	280.056	268.056		162.35	117.623	112.583
24	498.443	329.694	305.694		209.346	138.471	128.391			401.377	281.147	269.147		168.578	118.082	113.042
25	488.14	326.009	302.009		205.019	136.924	126.844			376.099	280.193	268.193		157.961	117.681	112.641
26	504.237	329.088	305.088		211.779	138.217	128.137			390.063	278.73	266.73		163.827	117.067	112.027
27	498.54	328.894	304.894		209.387	138.135	128.055			379.275	277.17	265.17		159.296	116.412	111.372
28	505.957	327.568	303.568		212.502	137.579	127.499			379.841	278.633	266.633		159.533	117.026	111.986
29	491.905	327.762	303.762		206.6	137.66	127.58			373.498	279.821	267.821		156.869	117.525	112.485
30	510.5	327.431	303.431		214.41	137.521	127.441			384.035	277.97	265.97		161.295	116.748	111.708
31	491.306	326.203	302.203		206.349	137.005	126.925			365.15	276.839	264.839		153.363	116.272	111.232
32	480.244	326.671	302.671		201.702	137.202	127.122			388.989	277.793	265.793		163.375	116.673	111.633
33	482.175	326.671	302.671		202.514	137.202	127.122			366.167	276.605	264.605		153.79	116.174	111.134
34	474.289	325.112	301.112		199.201	136.547	126.467			370.863	278.633	266.633		155.763	117.026	111.986
35	479.169	326.146	302.146		201.251	136.981	126.901			375.469	277.736	265.736		157.697	116.649	111.609
36	473.626	326.671	302.671		198.923	137.202	127.122			372.309	278.164	266.164		156.37	116.829	111.789
37	471.953	327.803	303.803		198.22	137.677	127.597			368.366	277.502	265.502		154.714	116.551	111.511
38	496.705	327.997	303.997		208.616	137.759	127.679			361.99	275.982	263.982		152.036	115.913	110.873
39	469.804	325.54	301.54		197.317	136.727	126.647			349.384	275.473	263.473		146.741	115.699	110.659
40	467.661	325.54	301.54		196.418	136.727	126.647			369.498	275.942	263.942		155.189	115.896	110.856
41	469.957	326.34	302.34		197.382	137.063	126.983			370.007	275.045	263.045		155.403	115.519	110.479
42	461.164	323.123	299.123		193.689	135.712	125.632			361.247	277.267	265.267		151.724	116.452	111.412
43	455.856	325.912	301.912		191.459	136.883	126.803			369.789	278.027	266.027		155.311	116.771	111.731
44	462.005	324.352	300.352		194.042	136.228	126.148			358.515	276.079	263.079		150.576	115.953	110.493
45	452.696	325.443	301.443		190.132	136.686	126.606			362.435	275.416	263.416		152.223	115.675	110.635
46	453.164	324.917	300.917		190.329	136.465	126.385			355.315	275.142	263.142		149.232	115.56	110.52
47	467.735	325.814	301.814		196.449	136.842	126.762			362.144	275.942	263.942		152.1	115.896	110.856
48	469.65	324.546	300.546		197.253	136.309	126.229			350.733	275.142	263.142		147.308	115.56	110.52
49	439.216	324.78	300.78		184.471	136.408	126.328			352.059	275.279	263.279		147.865	115.617	110.577
50	458.667	324.449	300.449		192.64	136.268	126.188			355.436	275.376	263.376		149.283	115.658	110.618
51	446.296	324.449	300.449		187.444	136.268	126.188			344.899	273.622	261.622		144.857	114.921	109.881
52	459.226	323.883	299.883		192.875	136.031	125.951			342.716	272.628	260.628		143.941	114.504	109.464
53	463.638	322.226	298.226		194.728	135.335	125.255			352.721	274.148	262.148		148.143	115.142	110.102
54	450.433	324.546	300.546		189.182	136.309	126.229			346.167	274.148	262.148		145.39	115.142	110.102
55	439.645	324.78	300.78		184.651	136.408	126.328			348.373	274.382	262.382		146.317	115.241	110.201
56	465.609	324.546	300.546		195.556	136.309	126.229			350.887	273.291	261.291		147.373	114.782	109.742
57	458.021	324.214	300.214		192.369	136.17	126.09			350.87	274.811	261.811		147.366	115.42	109.96
58	452.09	324.214	300.214		189.878	136.17	126.09			349.23	273.816	261.816		146.677	115.003	109.963
59	446.861	324.78	300.78		187.682	136.408	126.328			352.899	274.051	261.051		148.217	115.101	109.641
60	425.107	323.883	299.883		178.545	136.031	125.951			343.299	273.057	261.057		144.185	114.684	109.644
61	435.879	323.786	299.786		183.069	135.99	125.91			344.859	273.719	261.719		144.841	114.962	109.922
62	433.067	323.786	299.786		181.888	135.99	125.91			340.018	274.148	262.148		142.808	115.142	110.102
63	441.804	324.78	300.78		185.557	136.408	126.328			344.899	273.154	261.154		144.857	114.725	109.685
64	444.405	323.026	299.026		186.65	135.671	125.591			346.047	272.822	260.822		145.34	114.585	109.545
65	430.918	322.792	298.792		180.986	135.573	125.493			344.47	272.491	260.491		144.678	114.446	109.406
66	451.799	323.552	299.552		189.755	135.892	125.812			350.459	272.491	260.491		147.193	114.446	109.406
67	426.845	322.889	298.889		179.275	135.613	125.533			339.476	274.051	262.051		142.58	115.101	110.061
68	443.524	322.695	298.695		186.28	135.532	125.452			334.305	273.154	261.154		140.408	114.725	109.685
69	435.564	322.558	298.558		182.937	135.474	125.394			344.333	274.148	262.148		144.62	115.142	110.102
70	421.616	324.449	300.449		177.079	136.268	126.188			340.624	273.816	261.816		143.062	115.003	109.963
71	438.255	323.026	299.026		184.067	135.671	125.591			339.064	272.491	260.491		142.407	114.446	109.406
72	415.605	323.552	299.552		174.554	135.892	125.812			344.115	274.051	262.051		144.528	115.101	110.061
73	427.176	322.558	298.558		179.414	135.474	125.394			340.899	274.148	262.148		143.177	115.142	110.102
74	429.827	323.883	299.883		180.527	136.031	125.951			335.516	271.166	259.166		140.917	113.89	108.85
75	423.993	322.558	298.558		178.077	135.474	125.394			342.499	272.16	260.16		143.849	114.307	109.267
76	417.851	321.563	297.563		175.497	135.057	124.977			337.133	270.503	260.503		141.596	113.611	109.411
77	428.719	322.792	298.792		180.062	135.573	125.493			338.111	272.063	260.063		142.006	114.266	109.226
78	418.199	322.889	298.889		175.643	135.613	125.533			330.87	271.166	259.166		138.966	113.89	108.85
79	415.799	322.792	298.792		174.635	135.573	125.493			334.636	271.966	259.966		140.547	114.226	109.186
80	419.136	323.786	299.786		176.037	135.99	125.91			338.087	271.497	259.497		141.997	114.029	108.989
81	419.079	323.22	299.22		176.013	135.753	125.673			338.224	273.154	261.154		142.054	114.725	109.685
82	422.667	323.22	299.22		177.52	135.753	125.673			328.236	271.497	259.497		137.859	114.029	108.989
83	428.227	322.558	298.558		179.855	135.474	125.394			341.909	271.828	259.828		143.602	114.168	109.128
84	421.261	321.466	297.466		176.93	135.016	124.936			337.642	271.731	259.731		141.81	114.127	109.087
85	423.993	322.792	298.792		178.077	135.573	125.493			335.493	271.828	259.828		140.907	114.168	109.128
86	442.215	321.895	297.895		185.73	135.196	125.116			335.905	270.171	258.171		141.08	113.472	108.432
87	423.742	322.461	298.461		177.972	135.433	125.353			345.27	271.828	259.828		145.014	114.168	109.128
88	427.193	323.026	299.026		179.421	135.671	125.591			336.373	272.16	260.16		141.277	114.307	109.267
89	412.428	322.226	298.226		173.22	135.335	125.255			323.905	272.16	260.16		136.04	114.307	109.267
90	410.942	322.558	298.558		172.596	135.474	125.394			341.23	272.491	260.491		143.317	114.446	109.406
91	415.524	321.466	297.466		174.52	135.016	124.936			324.761	271.731	259.731		136.4	114.127	109.087
92	413.01	322.226	298.226		173.464	135.335	125.255			328.648	271.166	259.166		138.032	113.89	108.85
93	418.473	322.129	298.129		175.759	135.294	125.214			327.064	270.834	258.834		137.367	113.75	108.71
94	426.005	323.689	299.689		178.922	135.949	125.869			337.327	272.16	260.16		141.677	114.307	109.267
95	416.485	322.129	297.232		174.924	135.294	124.837			333.642	271.828	259.828		140.13	114.168	109.128
96	408.113	322.461	298.461		171.408	135.433	125.353			326.813	270.171	258.171		137.262	113.472	108.432
97	411.742	323.123	299.123		172.932	135.712	125.632			321.779	271.166	259.166		135.147	113.89	108.85
98	415.685	322.558	298.558		174.588	135.474	125.394			334.224	270.737	258.737		140.374	113.71	108.67
99	415.41	322.889	298.889		174.472	135.613	125.533			334.967	271.497	257.84		140.686	114.029	108.293
100	410.473	321.232	298.129		172.399	134.917	125.214			322.054	269.84	257.497		135.263	113.333	108.149
	515.397	345.105	329.105
	535.39	344.984	328.984
	546.807	340.967	327.967
	521.408	338.179	325.179
	545.458	342.624	322.624
	527.058	341.379	321.379
	531.453	339.876	316.876
	524.488	338.996	315.996
	549.361	340.402	316.402
	495.614	335.294	314.294
	529.522	337.299	313.299
	525.271	334.688	310.688
	511.065	337.282	313.282
	534.613	333.654	309.654
	515.236	333.322	309.322
	542.145	332.854	308.854
	499.671	331.254	307.254
	498.249	332.522	308.522
	523.51	331.642	307.642
	522.379	331.06	307.06
	525.053	332.151	308.151
	495.444	330.591	306.591
	512.213	330.357	306.357
	498.443	329.694	305.694
	488.14	326.009	302.009
	504.237	329.088	305.088
	498.54	328.894	304.894
	505.957	327.568	303.568
	491.905	327.762	303.762
	510.5	327.431	303.431
	491.306	326.203	302.203
	480.244	326.671	302.671
	482.175	326.671	302.671
	474.289	325.112	301.112
	479.169	326.146	302.146
	473.626	326.671	302.671
	471.953	327.803	303.803
	496.705	327.997	303.997
	469.804	325.54	301.54
	467.661	325.54	301.54
	469.957	326.34	302.34
	461.164	323.123	299.123
	455.856	325.912	301.912
	462.005	324.352	300.352
	452.696	325.443	301.443
	453.164	324.917	300.917
	467.735	325.814	301.814
	469.65	324.546	300.546
	439.216	324.78	300.78
	458.667	324.449	300.449
	446.296	324.449	300.449
	459.226	323.883	299.883
	463.638	322.226	298.226
	450.433	324.546	300.546
	439.645	324.78	300.78
	465.609	324.546	300.546
	458.021	324.214	300.214
	452.09	324.214	300.214
	446.861	324.78	300.78
	425.107	323.883	299.883
	435.879	323.786	299.786
	433.067	323.786	299.786
	441.804	324.78	300.78
	444.405	323.026	299.026
	430.918	322.792	298.792
	451.799	323.552	299.552
	426.845	322.889	298.889
	443.524	322.695	298.695
	435.564	322.558	298.558
	421.616	324.449	300.449
	438.255	323.026	299.026
	415.605	323.552	299.552
	427.176	322.558	298.558
	429.827	323.883	299.883
	423.993	322.558	298.558
	417.851	321.563	297.563
	428.719	322.792	298.792
	418.199	322.889	298.889
	415.799	322.792	298.792
	419.136	323.786	299.786
	419.079	323.22	299.22
	422.667	323.22	299.22
	428.227	322.558	298.558
	421.261	321.466	297.466
	423.993	322.792	298.792
	442.215	321.895	297.895
	423.742	322.461	298.461
	427.193	323.026	299.026
	412.428	322.226	298.226
	410.942	322.558	298.558
	415.524	321.466	297.466
	413.01	322.226	298.226
	418.473	322.129	298.129
	426.005	323.689	299.689
	416.485	322.129	297.232
	408.113	322.461	298.461
	411.742	323.123	299.123
	415.685	322.558	298.558
	415.41	322.889	298.889
	410.473	321.232	298.129
