# Supplementary material for: Population evacuation path optimization based on potential field ant colony and extended cellular automata
Source: PLoS One. 2024 Dec 6;19(12):e0314803. doi: 10.1371/journal.pone.0314803 (PMC11623788; doi:10.1371/journal.pone.0314803)
Supplement: S1 Data — (ZIP) [file pone.0314803.s001.zip › 补充材料/computation time.xlsx]

## Sheet: Sheet1
12.4144	12.257	12.556		1			12.556	12.257	12.4144	11.9144	0	19.4747	19.256	15.5014		11.2987	11.6129	9.44263	11.2987	11.6129	9.44263	2.17029			12.556	12.257	10.9144		12.556	13.556	13.556	12.257	13.757	13.757			1	11.2987	11.6129	9.44263		11.2987	12.7987	12.7987	11.6129	12.1129	12.1129
12.6258	13.005	12.731		2			25.287	25.262	25.0401	24.2901		17.9714	16.3536	14.3025		11.897	11.6497	10.0585	23.1958	23.2627	19.5011				25.287	25.262	23.2901		12.731	13.731	27.287	13.005	14.505	28.262			2	23.1958	23.2627	19.5011		11.897	13.397	26.1958	11.6497	12.1497	24.2627
12.7539	13.036	13.043		3			38.33	38.298	37.794	35.494		17.4174	16.9711	15.4325		11.9199	11.8784	10.8855	35.1157	35.1411	30.3866				38.33	38.298	34.494		13.043	14.043	41.33	13.036	14.536	42.798			3	35.1157	35.1411	30.3866		11.9199	13.4199	39.6157	11.8784	12.3784	36.6411
13.2811	13.176	13.834		4			52.164	51.474	51.0751	48.1751		17.4174	15.5494	14.175		11.9661	12.354	11.4089	47.0818	47.4951	41.7955				52.164	51.474	47.1751		13.834	14.834	56.164	13.176	14.676	57.474			4	47.0818	47.4951	41.7955		11.9661	13.4661	53.0818	12.354	12.854	49.4951
13.3296	13.202	14.51		5			66.674	64.676	64.4047	60.8047		16.6657	15.0907	13.0575		12.0405	12.3858	11.4874	59.1223	59.8809	53.2828				66.674	64.676	59.8047		14.51	15.51	71.674	13.202	14.702	72.176			5	59.1223	59.8809	53.2828		12.0405	13.5405	66.6223	12.3858	12.8858	62.3809
13.746	13.451	14.561		6			81.235	78.127	78.1507	74.8507		14.6229	13.9694	12.1405		12.5046	12.4686	11.5246	71.6269	72.3495	64.8074				81.235	78.127	73.8507		14.561	15.561	87.235	13.451	14.951	87.127			6	71.6269	72.3495	64.8074		12.5046	14.0046	80.6269	12.4686	12.9686	75.3495
13.8158	13.456	14.718		7			95.953	91.583	91.9665	88.4665		11.2987	11.6129	10.8855		12.5465	12.4809	11.6163	84.1734	84.8304	76.4237				95.953	91.583	87.4665		14.718	15.718	102.953	13.456	14.956	102.083			7	84.1734	84.8304	76.4237		12.5465	14.0465	94.6734	12.481	12.981	88.3304
13.8249	13.458	14.875		8			110.828	105.041	105.791	101.791		19.0324	16.7097	15.1724		12.6039	12.5645	12.0319	96.7773	97.3949	88.4556				110.828	105.041	100.791		14.875	15.875	118.828	13.458	14.958	117.041			8	96.7773	97.3949	88.4556		12.6039	14.1039	108.777	12.5644	13.0644	101.395
13.8788	13.757	15.107		9			125.935	118.798	119.67	115.47		18.6536	15.0303	14.9032		12.6374	12.7918	12.1405	109.415	110.187	100.596				125.935	118.798	114.47		15.107	16.107	134.935	13.757	15.257	132.298			9	109.415	110.187	100.596		12.6374	14.1374	122.915	12.7918	13.2918	114.687
13.9271	13.766	16.035		10			141.97	132.564	133.597	128.797		18.3114	14.8621	14.6223		13.1355	12.8196	12.2461	122.55	123.006	112.842				141.97	132.564	127.797		16.035	17.035	151.97	13.766	15.266	147.564			10	122.55	123.006	112.842		13.1355	14.6355	137.55	12.8196	13.3196	128.006
13.9481	13.789	16.728		11			158.698	146.353	147.545	141.545		17.5133	14.9931	13.6701		13.3403	12.8954	12.2683	135.89	135.902	125.111				158.698	146.353	140.545		16.728	17.728	169.698	13.789	15.289	162.853			11	135.89	135.902	125.111		13.3403	14.8403	152.39	12.8954	13.3954	141.402
14.6394	14.159	16.987		12			175.685	160.512	162.185	155.685		14.5734	13.635	12.7093		13.3623	12.9625	12.2716	149.253	148.864	137.382	11.482			175.685	160.512	154.685		16.987	17.987	187.685	14.159	15.659	178.512			12	149.253	148.864	137.382		13.3623	14.8623	167.253	12.9625	13.4625	154.864
14.7018	14.468	17.287		13			192.972	174.98	176.887	169.687		12.0405	12.3858	11.4874		13.5406	13.0463	12.3642	162.793	161.91	149.746				192.972	174.98	168.687		17.287	18.287	205.972	14.468	15.968	194.48			13	162.793	161.91	149.746		13.5406	15.0406	182.293	13.0463	13.5463	168.41
14.7465	14.505	18.188		14			211.16	189.485	191.633	183.633		16.9695	14.6857	13.5063		13.5603	13.1452	12.4925	176.354	175.056	162.239				211.16	189.485	182.633		18.188	19.188	225.16	14.505	16.005	210.485			14	176.354	175.056	162.239		13.5603	15.0603	197.354	13.1452	13.6452	182.056
14.8162	14.522	18.243		15			229.403	204.007	206.449	197.849		12.5046	12.8196	12.3642		14.3812	13.1837	12.5065	190.735	188.239	174.745				229.403	206.007	196.849		18.243	19.243	244.403	16.522	18.022	228.507			15	190.735	188.239	174.745		14.3812	15.8812	213.235	13.1837	13.6837	195.739
14.9886	14.551	18.338		16			247.741	218.558	221.438	212.538		19.2017	15.5407	14.158		14.5734	13.1842	12.5429	205.308	201.424	187.288				247.741	218.558	211.538		18.338	19.338	263.741	12.551	14.051	242.558			16	205.308	201.424	187.288		14.5734	16.0734	229.308	13.1842	13.6842	209.424
15.0446	14.703	18.433		17			266.174	233.261	236.482	227.282		17.8427	14.8993	13.7266		14.6112	13.5678	12.5628	219.919	214.991	199.851				266.174	233.261	226.282		18.433	19.433	283.174	14.703	16.203	258.761			17	219.919	214.991	199.851		14.6112	16.1112	245.419	13.5678	14.0678	223.491
15.1621	14.789	18.564		18			284.738	248.05	251.645	241.645		17.335	14.3113	13.5823		14.6161	13.635	12.7093	234.536	228.626	212.56				284.738	248.05	240.645		18.564	19.564	302.738	14.789	16.289	275.05			18	234.536	228.626	212.56		14.6161	16.1161	261.536	13.6351	14.1351	237.626
15.208	14.819	18.62		19			303.358	262.869	266.853	256.353		13.1355	12.8954	10.0585		14.6229	13.8913	12.8092	249.158	242.518	225.369				303.358	262.869	255.353		18.62	19.62	322.358	14.819	16.319	291.369			19	249.158	242.518	225.369		14.6229	16.1229	277.658	13.8913	14.3913	252.018
15.2212	14.888	18.801		20			322.159	277.757	282.074	271.074		12.5465	13.1837	9.44263		15.7168	13.9292	13.0575	264.875	256.447	238.427				322.159	277.757	270.074		18.801	19.801	342.159	14.888	16.388	307.757			20	264.875	256.447	238.427		15.7168	17.2168	294.875	13.9292	14.4292	266.447
15.2345	15.072	18.846		21			341.005	292.829	297.308	284.968		19.4929	16.0118	11.6163		15.7834	13.9694	13.071	280.659	270.416	251.498				341.005	292.829	283.968		18.846	19.846	362.005	15.072	16.572	324.329			21	280.659	270.416	251.498		15.7834	17.2834	312.159	13.9694	14.4694	280.916
15.2827	15.09	18.963		22			359.968	307.919	312.591	299.604		11.897	12.4686	12.0319		16.1663	13.9856	13.1663	296.825	284.402	264.664				359.968	307.919	298.604		18.963	19.963	381.968	15.09	16.59	340.919			22	296.825	284.402	264.664		16.1663	17.6663	329.825	13.9856	14.4856	295.402
15.3081	15.13	19.013		23			378.981	323.049	327.899	314.654		15.7834	13.5678	13.207		16.4154	14.0744	13.207	313.24	298.476	277.871				378.981	323.049	313.654		19.013	20.013	401.981	15.13	16.63	357.549			23	313.24	298.476	277.871		16.4154	17.9154	347.74	14.0744	14.5744	309.976
15.3523	15.259	19.192		24			398.173	338.308	343.251	329.236		15.7168	13.0463	12.2716		16.6657	14.177	13.4058	329.906	312.653	291.277				398.173	338.308	328.236		19.192	20.192	422.173	15.259	16.759	374.308			24	329.906	312.653	291.277		16.6657	18.1657	365.906	14.177	14.677	324.653
15.3743	15.317	19.229		25			417.402	353.625	358.626	343.265		20.8637	15.9652	14.5972		16.9695	14.2286	13.5063	346.875	326.882	304.783				417.402	353.625	342.265		19.229	20.229	442.402	15.317	16.817	391.125			25	346.875	326.882	304.783		16.9695	18.4695	384.375	14.2286	14.7286	339.382
15.4072	15.391	19.232		26			436.634	369.016	374.033	358.535		20.258	15.9377	13.7623		17.0327	14.3113	13.5619	363.908	341.193	318.345
15.4305	15.431	19.254		27			455.888	384.447	389.463	373.448		16.1663	14.2286	13.1663		17.0955	14.4238	13.5823	381.004	355.617	331.928
15.4509	15.444	19.39		28			475.278	399.891	404.914	388.425		13.5406	12.9625	12.4925		17.335	14.4515	13.6701	398.339	370.069	345.598
15.6025	15.474	19.521		29			494.799	415.365	420.517	403.53		14.6112	13.1842	14.4032		17.3814	14.6857	13.7266	415.72	384.754	359.324
15.6171	15.488	19.683		30			514.482	430.853	436.134	418.573		19.0875	16.3694	15.7326		17.4174	14.7447	13.7623	433.137	399.499	373.087
15.6553	15.494	19.848		31			534.33	446.347	451.789	434.773		19.422	16.2525	15.5069		17.4174	14.7554	13.9588	450.555	414.254	387.045
15.6885	15.589	20.057		32			554.387	461.936	467.478	449.824		18.918	15.3605	12.5628		17.5133	14.8621	14.0783	468.068	429.116	401.124
15.9089	15.802	20.296		33			574.683	477.738	483.387	465.403		13.3623	15.9746	15.4512		17.5601	14.8993	14.158	485.628	444.016	415.282
15.9883	15.95	20.39		34			595.073	493.688	499.375	481.129		20.5837	16.37	14.0783		17.5816	14.9255	14.175	503.21	458.941	429.457
16.0484	15.976	20.465		35			615.538	509.664	515.423	496.436	18.987	18.2749	14.7447	13.4058		17.8427	14.9507	14.3025	521.052	473.892	443.759
16.2363	15.991	20.579		36			636.117	525.655	531.66	512.645	19.015	17.0955	14.0744	15.5494		17.8535	14.9931	14.3316	538.906	488.885	458.091
16.2841	16.045	20.653		37			656.77	541.7	547.944	528.303	19.641	19.4769	15.9539	15.6114		17.9714	15.0303	14.395	556.877	503.915	472.486
16.2883	16.104	20.681		38			677.451	557.804	564.232	544.238	19.994	20.0972	15.6453	16.1614		18.2275	15.0907	14.395	575.105	519.006	486.881
16.3386	16.141	20.769		39			698.22	573.945	580.571	560.207	20.364	19.2222	15.4072	16.3022		18.2749	15.3605	14.4032	593.38	534.366	501.284
16.4277	16.404	20.784		40			719.004	590.349	596.998	576.149	20.849	19.2409	15.4152	16.1822		18.3053	15.4072	14.4896	611.685	549.774	515.773
16.4425	16.508	20.817		41			739.821	606.857	613.441	592.177	21.264	19.5331	14.9507	14.4896		18.3087	15.4152	14.5211	629.994	565.189	530.295
16.4619	16.554	20.879		42			760.7	623.411	629.903	607.916	21.987	18.3087	14.4515	12.8092		18.3114	15.5407	14.5972	648.305	580.729	544.892
16.4938	16.571	20.907		43			781.607	639.982	646.397	623.946	22.451	14.6161	13.1452	12.2461		18.6317	15.5494	14.6223	666.937	596.279	559.514
16.516	16.59	20.909		44			802.516	656.572	662.913	639.972	22.941	12.6374	12.7918	14.6363		18.6536	15.63	14.6363	685.591	611.909	574.15
16.5182	16.593	20.916		45			823.432	673.165	679.431	656.415	23.0154	17.3814	13.9856	12.5065		18.918	15.6453	14.9032	704.509	627.554	589.054
16.5341	16.596	20.937		46			844.369	689.761	695.965	672.549	23.4156	13.3403	14.7554	11.4089		19.0324	15.7992	15.1724	723.541	643.353	604.226
16.696	16.623	20.96		47			865.329	706.384	712.661	688.872	23.7894	11.9661	11.8784	16.484		19.0875	15.8001	15.3921	742.628	659.154	619.618
16.7348	16.632	21.012		48			886.341	723.016	729.396	705.444	23.9516	19.3008	15.7992	13.9588		19.2017	15.9377	15.4325	761.83	675.091	635.051
16.7352	16.66	21.022		49			907.363	739.676	746.131	722.115	24.0156	17.5816	14.9255	14.5211		19.2222	15.9539	15.4512	781.052	691.045	650.502
16.7859	16.662	21.04		50			928.403	756.338	762.917	738.648	24.2691	17.0327	14.4238	15.6084		19.2409	15.9652	15.5014	800.293	707.01	666.003
16.8078	16.679	21.079		51			949.482	773.017	779.725	755.146	24.579	18.3053	15.8001	15.3921		19.3008	15.9746	15.5069	819.594	722.985	681.51
16.8264	16.796	21.105		52			970.587	789.813	796.551	771.564	24.987	18.2275	15.63	13.5619		19.422	16.0118	15.5494	839.016	738.997	697.059
16.8838	16.876	21.17		53			991.757	806.689	813.435	787.794	25.641	17.8535	13.8913	12.5429		19.4747	16.2525	15.5571	858.491	755.249	712.617
16.9665	16.886	21.206		54			1012.96	823.575	830.401	804.455	25.946	14.3812	12.354	15.5571		19.4769	16.3356	15.6084	877.968	771.585	728.225
16.9837	16.896	21.242		55			1034.21	840.471	847.385	817.121	30.264	18.6317	16.3356	14.395		19.4929	16.3536	15.6114	897.461	787.939	743.836
16.9905	17.042	21.271		56			1055.48	857.513	864.376	833.89	30.486	17.5601	14.177	14.395		19.5331	16.3694	15.7326	916.994	804.308	759.569
17.0067	17.062	21.301		57			1076.78	874.575	881.382	850.428	30.9546	16.4154	13.9292	14.3316		20.0972	16.37	16.1614	937.091	820.678	775.73
17.2177	17.321	21.534		58			1098.31	891.896	898.6	867.335	31.2654	13.5603	12.5645	13.071		20.258	16.7097	16.1822	957.349	837.388	791.913
17.2588	17.707	21.729		59			1120.04	909.603	915.859	884.234	31.6249	11.9199	12.4809	12.2683		20.5837	16.9711	16.3022	977.933	854.359	808.215
17.6121	17.893	31.167		60			1151.21	927.496	933.471	901.517	31.954	12.6039	11.6497	11.5246		20.8637	19.256	16.484	998.796	873.615	824.699
							19.1868	15.4583	14.8419										16.6466	14.5602	13.745
										10.9144
										23.2901
										34.494
										47.1751
										59.8047
										73.8507
										87.4665
										100.791
										114.47
										127.797
										140.545
										154.685
										168.687
										182.633
										196.849
										211.538
										226.282
										240.645
										255.353
										270.074
										283.968
										298.604
										313.654
										328.236
										342.265
										357.535
										372.448
										387.425
										402.53
										417.573
										433.773
										448.824
										464.403
										480.129
										495.436
										511.645
										527.303
										543.238
										559.207
										575.149
										591.177
										606.916
										622.946
										638.972
										655.415
										671.549
										687.872
										702.444
										719.115
										733.648
										750.146
										765.564
										780.794
										797.455
										813.121
										825.89
										840.428
										855.335
										873.234
										890.517
