# Supplementary material for: Population evacuation path optimization based on potential field ant colony and extended cellular automata
Source: PLoS One. 2024 Dec 6;19(12):e0314803. doi: 10.1371/journal.pone.0314803 (PMC11623788; doi:10.1371/journal.pone.0314803)
Supplement: S1 Data — (ZIP) [file pone.0314803.s001.zip › 补充材料/convergent data.xlsx]

## Sheet: Sheet1
中间蚁群		67.45	26.98	中间势场蚁群		54.9768	21.9907	中间势场蚁群扩展		52.89	21.156	左下蚁群		47.23	18.892	左下势场蚁群		40.95	16.38	左下势场蚁群扩展		37.51	15.004	右下蚁群		65.26	26.104	右下势场蚁群		57.8	23.12	右下势场蚁群扩展		54.79	21.916	右上蚁群				右上蚁群扩展				右上势场蚁群扩展
47	57	63.57	25.428	47	57	50.3424	20.137	47	57	52.89	21.156	43	105	45.82	18.328	43	105	36.79	14.716	43	105	36.16	14.464	75	61	60.89	24.356	75	61	54.21	21.684	75	61	52.31	20.924	85	8			85	8			85	8
47	56	66.49	26.596	46	56	47.2376	18.895	47	55	50.47	20.188	43	104	40.35	16.14	43	104	36.24	14.496	43	103	34.21	13.684	76	62	63.29	25.316	76	62	53.26	21.304	76	62	50.29	20.116	85	7			85	7			85	7
47	55	63.74	25.496	46	55	47.5344	19.0138	47	53	50.36	20.144	43	103	44	17.6	43	103	35.95	14.38	43	101	32.15	12.86	76	63	61.25	24.5	76	63	50.21	20.084	76	64	49.27	19.708	85	6			85	6			84	6
47	54	62.74	25.096	46	54	46.6354	18.6542	45	51	50.05	20.02	43	102	46.38	18.552	43	102	34.51	13.804	41	100	32.56	13.024	76	64	60.14	24.056	76	64	49.26	19.704	74	66	49.77	19.908	84	6			84	6			83	6
47	53	70.01	28.004	46	53	46.4537	18.5815	43	50	47.56	19.024	43	101	42.49	16.996	43	101	32.01	12.804	39	100	31.98	12.792	76	65	56.89	22.756	75	65	49.08	19.632	72	66	49.09	19.636	83	6			83	6			81	8
47	52	65.82	26.328	45	52	46.4261	18.5704	41	50	45.85	18.34	42	101	43.26	17.304	42	101	31.51	12.604	37	100	31.54	12.616	75	65	58.74	23.496	74	66	48.67	19.468	70	66	48.62	19.448	82	6			82	6			79	10
46	51	63.56	25.424	44	51	46.0657	18.4263	39	50	45	18	41	101	45.63	18.252	41	101	31.97	12.788	35	100	31.09	12.436	74	65	55.24	22.096	73	66	48.51	19.404	69	67	48.21	19.284	81	7			81	7			79	12
45	51	60.72	24.288	42	50	45.7539	18.3016	37	50	45.67	18.268	40	101	41.25	16.5	40	101	31.41	12.564	33	98	30.29	12.116	73	65	53.29	21.316	72	66	48.31	19.324	69	69	47.51	19.004	80	8			80	8			79	14
44	50	65.49	26.196	41	50	45.2547	18.1019	35	49	45.51	18.204	39	101	45.26	18.104	39	101	31.12	12.448	33	96	30.07	12.028	72	65	57.16	22.864	71	66	48.05	19.22	69	71	47.09	18.836	79	9			79	9			81	16
43	49	62.37	24.948	40	50	45.0985	18.0394	33	47	45.34	18.136	38	101	43.56	17.424	38	101	30.42	12.168	31	94	29.78	11.912	71	65	55.12	22.048	70	66	47.84	19.136	69	73	46.94	18.776	78	10			78	10
42	48	58.39	23.356	39	50	45.8657	18.3463	31	45	45.18	18.072	37	101	41.26	16.504	37	101	30.67	12.268	29	94	29.51	11.804	70	65	50.24	20.096	69	67	47.369	18.9476	69	75	46.61	18.644	78	11			78	11
41	47	57.91	23.164	38	50	45.6546	18.2618	31	43	44.38	17.752	36	101	40.69	16.276	36	101	30.09	12.036	27	94	29.46	11.784	69	65	49.56	19.824	68	68	47.21	18.884	69	77	46.37	18.548	78	12			78	12
40	48	60.48	24.192	37	50	45.45	18.18	29	41	44.17	17.668	35	101	38.15	15.26	35	101	29.83	11.932	25	94	28.19	11.276	68	66	51.94	20.776	68	69	46.21	18.484	69	79	45.84	18.336	78	13			78	13
39	49	63.46	25.384	36	50	45.15	18.06	27	39	45.38	18.152	34	100	36.59	14.636	34	100	29.41	11.764			27.98	11.192	68	67	52.63	21.052	68	70	46.3	18.52	69	81	45.67	18.268	78	14			78	14
38	49	57.85	23.14	35	50	45.63	18.252	27	37	44.87	17.948	34	99	34.59	13.836	34	99	29.71	11.884			27.84	11.136	68	68	47.36	18.944	68	71	46	18.4	69	83	45.49	18.196	78	15			78	15
37	49	52.89	21.156	34	49	46.6354	18.6542	27	35	44.56	17.824	34	98	39.25	15.7	34	98	29.36	11.744			27.71	11.084	68	69	48.33	19.332	68	72	45.97	18.388	69	85	45.24	18.096	78	16			78	16
36	48	50.48	20.192	33	48	44.2566	17.7026	27	33	44.37	17.748	34	97	33.61	13.444	34	97	29.08	11.632			27.59	11.036	68	70	47.19	18.876	68	73	45.51	18.204	69	87	45.01	18.004	79	16			79	16
35	47	55.27	22.108	32	47	45.3427	18.1371	27	31	43.79	17.516	34	96	32.45	12.98	34	96	28.94	11.576			27.31	10.924	68	71	46.98	18.792	68	74	45.31	18.124	69	89	44.25	17.7	80	16			80	16
34	46	57.72	23.088	32	46	44.4677	17.7871	27	29	43.51	17.404	33	95	30.59	12.236	33	95	28.93	11.572			27.09	10.836	68	72	52.68	21.072	68	75	45.07	18.028	69	91	44.21	17.684	81	16			81	16
33	45	54.92	21.968	32	45	44.9001	17.96	25	28	43.39	17.356	32	94	37.26	14.904	32	94	28.75	11.5			26.97	10.788	68	73	53.64	21.456	68	76	44.97	17.988	69	92	44.29	17.716
32	44	52.89	21.156	32	44	45.0057	18.0023			43.33	17.332	31	93	34.45	13.78	31	93	28.64	11.456			26.84	10.736	68	74	55.16	22.064	68	77	44.51	17.804	70	93	43.87	17.548
31	43	51.46	20.584	32	43	45.1112	18.0445			43.26	17.304	30	92	37.13	14.852	30	92	28.19	11.276			26.73	10.692	68	75	54.26	21.704	68	78	44.33	17.732	72	91	43.54	17.416
30	42	53.83	21.532	31	42	45.2167	18.0867			43.18	17.272	29	91	31.56	12.624	29	91	27.49	10.996			26.65	10.66	68	76	50.26	20.104	68	79	44.19	17.676			42.56	17.024
29	41	54.75	21.9	30	42	45.3223	18.1289			43	17.2	28	92	34.15	13.66	28	92	27.23	10.892			26.48	10.592	68	77	47.92	19.168	68	80	43.97	17.588			42.18	16.872
28	40	52.79	21.116	29	42	45.4278	18.1711			43.67	17.468	27	93	39.15	15.66	27	93	27.16	10.864			26.15	10.46	68	78	50.94	20.376	68	81	43.91	17.564			41.52	16.608
28	39	48.69	19.476	28	41	45.5334	18.2134			43.76	17.504	26	93	34.48	13.792	26	93	26.08	10.432			26.06	10.424	68	79	52.66	21.064	68	82	43.82	17.528			41.09	16.436
28	38	47.49	18.996	27	40	44.76	17.904			43.52	17.408	25	93	32.67	13.068	25	93	26.97	10.788			25.8929	10.3572	68	80	47.26	18.904	68	83	43.77	17.508			40.95	16.38
28	37	50.52	20.208	27	39	44.57	17.828			43.42	17.368			30.91	12.364			26.84	10.736			25.8929	10.3572	68	81	59.24	23.696	68	84	43.67	17.468			40.8995	16.3598
28	36	49.59	19.836	27	38	44.92	17.968			43.26	17.304			29.46	11.784			26.75	10.7			25.8929	10.3572	69	82	54.26	21.704	68	85	43.61	17.444			40.8995	16.3598
28	35	47.92	19.168	27	37	44.62	17.848			43.05	17.22			34.59	13.836			26.69	10.676			25.8929	10.3572	68	83	51.26	20.504	68	86	43.54	17.416			40.8995	16.3598
28	34	46.83	18.732	27	36	44.45	17.78			42.96	17.184			36.17	14.468			26.7	10.68			25.8929	10.3572	68	84	53.28	21.312	68	87	43.44	17.376			40.8995	16.3598
28	33	45.0416	18.0166	27	35	44.37	17.748			42.8503	17.1401			38.46	15.384			26.6569	10.6628			25.8929	10.3572	68	85	54.29	21.716	68	88	43.39	17.356			40.8995	16.3598
28	32	47.64	19.056	27	34	44.28	17.712			42.8503	17.1401			30.59	12.236			26.6569	10.6628			25.8929	10.3572	68	86	48.36	19.344	68	89	43.21	17.284			40.8995	16.3598
28	31	50.49	20.196	27	33	44	17.6			42.8503	17.1401			35.49	14.196			26.6569	10.6628			25.8929	10.3572	68	87	51.26	20.504	68	90	43.21	17.284			40.8995	16.3598
28	30	55.92	22.368	27	32	43.93	17.572			42.8503	17.1401			34.57	13.828			26.6569	10.6628			25.8929	10.3572	68	88	49.24	19.696	68	91	43.09	17.236			40.8995	16.3598
28	29	49.48	19.792	27	31	43.86	17.544			42.8503	17.1401			31.59	12.636			26.6569	10.6628			25.8929	10.3572	68	89	47.26	18.904	68	92	42.59	17.036			40.8995	16.3598
27	28	53.65	21.46	27	30	43.67	17.468			42.8503	17.1401			37.59	15.036			26.6569	10.6628			25.8929	10.3572	68	90	46.98	18.792	69	93	42.3137	16.9255			40.8995	16.3598
26	28	47.52	19.008	27	29	43.59	17.436			42.8503	17.1401			32.56	13.024			26.6569	10.6628			25.8929	10.3572	68	91	49.24	19.696	70	93	42.3137	16.9255			40.8995	16.3598
25	28	52.96	21.184	26	28	43.5563	17.4225			42.8503	17.1401			30.57	12.228			26.6569	10.6628			25.8929	10.3572	68	92	48.26	19.304	71	92	42.3137	16.9255			40.8995	16.3598
		56.74	22.696	25	28	43.5563	17.4225			42.8503	17.1401			35.49	14.196			26.6569	10.6628			25.8929	10.3572	69	93	49.99	19.996	72	91	42.3137	16.9255			40.8995	16.3598
		48.67	19.468			43.5563	17.4225			42.8503	17.1401			36.59	14.636			26.6569	10.6628			25.8929	10.3572	70	93	51.23	20.492			42.3137	16.9255			40.8995	16.3598
		45.92	18.368			43.5563	17.4225			42.8503	17.1401			32.69	13.076			26.6569	10.6628			25.8929	10.3572	71	93	49.22	19.688			42.3137	16.9255			40.8995	16.3598
		44.97	17.988			43.5563	17.4225			42.8503	17.1401			30.89	12.356			26.6569	10.6628			25.8929	10.3572	72	92	51.26	20.504			42.3137	16.9255			40.8995	16.3598
		46.78	18.712			43.5563	17.4225			42.8503	17.1401			29.3137	11.7255			26.6569	10.6628			25.8929	10.3572	72	91	48.26	19.304			42.3137	16.9255			40.8995	16.3598
		47.42	18.968			43.5563	17.4225			42.8503	17.1401			35.78	14.312			26.6569	10.6628			25.8929	10.3572			53.36	21.344			42.3137	16.9255			40.8995	16.3598
		45.0416	18.0166			43.5563	17.4225			42.8503	17.1401			36.15	14.46			26.6569	10.6628			25.8929	10.3572			51.19	20.476			42.3137	16.9255			40.8995	16.3598
		48.65	19.46			43.5563	17.4225			42.8503	17.1401			34.23	13.692			26.6569	10.6628			25.8929	10.3572			54.26	21.704			42.3137	16.9255			40.8995	16.3598
		47.34	18.936			43.5563	17.4225			42.8503	17.1401			30.94	12.376			26.6569	10.6628			25.8929	10.3572			50.98	20.392			42.3137	16.9255			40.8995	16.3598
		46.62	18.648			43.5563	17.4225			42.8503	17.1401			34.49	13.796			26.6569	10.6628			25.8929	10.3572			47.26	18.904			42.3137	16.9255			40.8995	16.3598
		45.35	18.14			43.5563	17.4225			42.8503	17.1401			36.89	14.756			26.6569	10.6628			25.8929	10.3572			46.24	18.496			42.3137	16.9255			40.8995	16.3598
		45.09	18.036			43.5563	17.4225			42.8503	17.1401			30.59	12.236			26.6569	10.6628			25.8929	10.3572			47.26	18.904			42.3137	16.9255			40.8995	16.3598
		48.59	19.436			43.5563	17.4225			42.8503	17.1401			37.49	14.996			26.6569	10.6628			25.8929	10.3572			46.98	18.792			42.3137	16.9255			40.8995	16.3598
		51.49	20.596			43.5563	17.4225			42.8503	17.1401			34.56	13.824			26.6569	10.6628			25.8929	10.3572			49.24	19.696			42.3137	16.9255			40.8995	16.3598
		49.63	19.852			43.5563	17.4225			42.8503	17.1401			35.19	14.076			26.6569	10.6628			25.8929	10.3572			48.26	19.304			42.3137	16.9255			40.8995	16.3598
		45.0416	18.0166			43.5563	17.4225			42.8503	17.1401			33.17	13.268			26.6569	10.6628			25.8929	10.3572			54.26	21.704			42.3137	16.9255			40.8995	16.3598
		48.57	19.428			43.5563	17.4225			42.8503	17.1401			29.3137	11.7255			26.6569	10.6628			25.8929	10.3572			50.26	20.104			42.3137	16.9255			40.8995	16.3598
		54.97	21.988			43.5563	17.4225			42.8503	17.1401			30.94	12.376			26.6569	10.6628			25.8929	10.3572			45.4852	18.1941			42.3137	16.9255			40.8995	16.3598
		57.27	22.908			43.5563	17.4225			42.8503	17.1401			34.49	13.796			26.6569	10.6628			25.8929	10.3572			46.89	18.756			42.3137	16.9255			40.8995	16.3598
		56.38	22.552			43.5563	17.4225			42.8503	17.1401			36.45	14.58			26.6569	10.6628			25.8929	10.3572			48.26	19.304			42.3137	16.9255			40.8995	16.3598
		60.32	24.128			43.5563	17.4225			42.8503	17.1401			35.49	14.196			26.6569	10.6628			25.8929	10.3572			51.26	20.504			42.3137	16.9255			40.8995	16.3598
		55.34	22.136			43.5563	17.4225			42.8503	17.1401			34.49	13.796			26.6569	10.6628			25.8929	10.3572			48.36	19.344			42.3137	16.9255			40.8995	16.3598
		58	23.2			43.5563	17.4225			42.8503	17.1401			32.19	12.876			26.6569	10.6628			25.8929	10.3572			47.16	18.864			42.3137	16.9255			40.8995	16.3598
		54.39	21.756			43.5563	17.4225			42.8503	17.1401			36.59	14.636			26.6569	10.6628			25.8929	10.3572			49.25	19.7			42.3137	16.9255			40.8995	16.3598
		53	21.2			43.5563	17.4225			42.8503	17.1401			34.28	13.712			26.6569	10.6628			25.8929	10.3572			48.26	19.304			42.3137	16.9255			40.8995	16.3598
		53.46	21.384			43.5563	17.4225			42.8503	17.1401			34.19	13.676			26.6569	10.6628			25.8929	10.3572			47.26	18.904			42.3137	16.9255			40.8995	16.3598
		50.46	20.184			43.5563	17.4225			42.8503	17.1401			30.59	12.236			26.6569	10.6628			25.8929	10.3572			49.56	19.824			42.3137	16.9255			40.8995	16.3598
		46.72	18.688			43.5563	17.4225			42.8503	17.1401			33.18	13.272			26.6569	10.6628			25.8929	10.3572			51.23	20.492			42.3137	16.9255			40.8995	16.3598
		45.0416	18.0166			43.5563	17.4225			42.8503	17.1401			36.19	14.476			26.6569	10.6628			25.8929	10.3572			48.26	19.304			42.3137	16.9255			40.8995	16.3598
		47.98	19.192			43.5563	17.4225			42.8503	17.1401			35.98	14.392			26.6569	10.6628			25.8929	10.3572			53.26	21.304			42.3137	16.9255			40.8995	16.3598
		48.46	19.384			43.5563	17.4225			42.8503	17.1401			32.69	13.076			26.6569	10.6628			25.8929	10.3572			52.36	20.944			42.3137	16.9255			40.8995	16.3598
		46.9103	18.7641			43.5563	17.4225			42.8503	17.1401			34.59	13.836			26.6569	10.6628			25.8929	10.3572			49.21	19.684			42.3137	16.9255			40.8995	16.3598
		46.6363	18.6545			43.5563	17.4225			42.8503	17.1401			33.47	13.388			26.6569	10.6628			25.8929	10.3572			51.36	20.544			42.3137	16.9255			40.8995	16.3598
		55.34	22.136			43.5563	17.4225			42.8503	17.1401			29.3137	11.7255			26.6569	10.6628			25.8929	10.3572			48.26	19.304			42.3137	16.9255			40.8995	16.3598
		58	23.2			43.5563	17.4225			42.8503	17.1401			30.29	12.116			26.6569	10.6628			25.8929	10.3572			46.66	18.664			42.3137	16.9255			40.8995	16.3598
		54.39	21.756			43.5563	17.4225			42.8503	17.1401			32.59	13.036			26.6569	10.6628			25.8929	10.3572			45.4852	18.1941			42.3137	16.9255			40.8995	16.3598
		53	21.2			43.5563	17.4225			42.8503	17.1401			36.19	14.476			26.6569	10.6628			25.8929	10.3572			48.29	19.316			42.3137	16.9255			40.8995	16.3598
		52.525	21.01			43.5563	17.4225			42.8503	17.1401			32.47	12.988			26.6569	10.6628			25.8929	10.3572			52.34	20.936			42.3137	16.9255			40.8995	16.3598
		51.462	20.5848			43.5563	17.4225			42.8503	17.1401			36.19	14.476			26.6569	10.6628			25.8929	10.3572			50.26	20.104			42.3137	16.9255			40.8995	16.3598
		60.32	24.128			43.5563	17.4225			42.8503	17.1401			33.24	13.296			26.6569	10.6628			25.8929	10.3572			48.99	19.596			42.3137	16.9255			40.8995	16.3598
		55.34	22.136			43.5563	17.4225			42.8503	17.1401			37.24	14.896			26.6569	10.6628			25.8929	10.3572			50.64	20.256			42.3137	16.9255			40.8995	16.3598
		58	23.2			43.5563	17.4225			42.8503	17.1401			34.56	13.824			26.6569	10.6628			25.8929	10.3572			52.14	20.856			42.3137	16.9255			40.8995	16.3598
		55.56	22.224			43.5563	17.4225			42.8503	17.1401			32.75	13.1			26.6569	10.6628			25.8929	10.3572			51.26	20.504			42.3137	16.9255			40.8995	16.3598
		54.4	21.76			43.5563	17.4225			42.8503	17.1401			39.15	15.66			26.6569	10.6628			25.8929	10.3572			54.26	21.704			42.3137	16.9255			40.8995	16.3598
		53.24	21.296			43.5563	17.4225			42.8503	17.1401			35.26	14.104			26.6569	10.6628			25.8929	10.3572			49.21	19.684			42.3137	16.9255			40.8995	16.3598
		52.08	20.832			43.5563	17.4225			42.8503	17.1401			29.3137	11.7255			26.6569	10.6628			25.8929	10.3572			48.29	19.316			42.3137	16.9255			40.8995	16.3598
		45.0416	18.0166			43.5563	17.4225			42.8503	17.1401			34.29	13.716			26.6569	10.6628			25.8929	10.3572			47.79	19.116			42.3137	16.9255			40.8995	16.3598
		56.74	22.696			43.5563	17.4225			42.8503	17.1401			38.16	15.264			26.6569	10.6628			25.8929	10.3572			47.65	19.06			42.3137	16.9255			40.8995	16.3598
		48.67	19.468			43.5563	17.4225			42.8503	17.1401			32.69	13.076			26.6569	10.6628			25.8929	10.3572			46.21	18.484			42.3137	16.9255			40.8995	16.3598
		53.246	21.2984			43.5563	17.4225			42.8503	17.1401			35.46	14.184			26.6569	10.6628			25.8929	10.3572			49.56	19.824			42.3137	16.9255			40.8995	16.3598
		55.59	22.236			43.5563	17.4225			42.8503	17.1401			37	14.8			26.6569	10.6628			25.8929	10.3572			53.21	21.284			42.3137	16.9255			40.8995	16.3598
		53.47	21.388			43.5563	17.4225			42.8503	17.1401			34.15	13.66			26.6569	10.6628			25.8929	10.3572			50.21	20.084			42.3137	16.9255			40.8995	16.3598
		50	20			43.5563	17.4225			42.8503	17.1401			37.89	15.156			26.6569	10.6628			25.8929	10.3572			48.95	19.58			42.3137	16.9255			40.8995	16.3598
		46	18.4			43.5563	17.4225			42.8503	17.1401			35.64	14.256			26.6569	10.6628			25.8929	10.3572			45.99	18.396			42.3137	16.9255			40.8995	16.3598
		45.0416	18.0166			43.5563	17.4225			42.8503	17.1401			32.48	12.992			26.6569	10.6628			25.8929	10.3572			46.71	18.684			42.3137	16.9255			40.8995	16.3598
		49.24	19.696			43.5563	17.4225			42.8503	17.1401			36.49	14.596			26.6569	10.6628			25.8929	10.3572			48.25	19.3			42.3137	16.9255			40.8995	16.3598
		52.35	20.94			43.5563	17.4225			42.8503	17.1401			34.15	13.66			26.6569	10.6628			25.8929	10.3572			47.59	19.036			42.3137	16.9255			40.8995	16.3598
		50.27	20.108			43.5563	17.4225			42.8503	17.1401			32.48	12.992			26.6569	10.6628			25.8929	10.3572			46.66	18.664			42.3137	16.9255			40.8995	16.3598
		47.28	18.912			43.5563	17.4225			42.8503	17.1401			31.49	12.596			26.6569	10.6628			25.8929	10.3572			45.4852	18.1941			42.3137	16.9255			40.8995	16.3598
		45.0416	18.0166			43.5563	17.4225			42.8503	17.1401			30.25	12.1			26.6569	10.6628			25.8929	10.3572			46.15	18.46			42.3137	16.9255			40.8995	16.3598
