# Supplementary material for: Population evacuation path optimization based on potential field ant colony and extended cellular automata
Source: PLoS One. 2024 Dec 6;19(12):e0314803. doi: 10.1371/journal.pone.0314803 (PMC11623788; doi:10.1371/journal.pone.0314803)
Supplement: S1 Data — (ZIP) [file pone.0314803.s001.zip › 补充材料/data.xlsx]

## Sheet: Sheet1
0	0	0	0	0	0	0	0	0	0	0	0	0	0	0	0	0	0	0	0		1	18.5	1	33.2132	13.2853
0	1	1	1	1	1	1	1	0	0	0	1	1	1	1	1	1	1	1	0		2	17.5	2	32.0416	12.8167
0	1	1	0	0	1	1	1	1	0	1	1	1	1	1	0	1	1	1	0		4	19	3	46.2843	18.5137
0	1	1	0	0	1	1	1	1	1	1	1	1	1	1	0	0	1	1	0		5	19	4	38.8701	15.548
0	1	1	1	1	1	1	0	1	1	1	1	1	1	1	1	0	1	1	0		6	18	5	33.2132	13.2853
0	1	1	1	1	0	0	0	0	1	1	1	0	0	0	1	1	1	1	0		8	16	6	26.7279	10.6912
0	1	1	1	1	0	0	1	1	1	1	1	1	1	0	1	1	1	1	0		9	15	7	34.9706	13.9882
0	0	1	1	1	1	1	1	1	1	1	1	1	1	1	1	1	1	1	0		10	14	8	35.799	14.3196
0	0	0	0	1	1	1	1	0	0	1	1	1	1	1	1	1	1	1	0		10	12	9	32.2843	12.9137
0	0	1	1	1	1	1	1	0	0	0	1	1	0	1	1	1	1	1	0		12	12	10	50.2843	20.1137
0	1	1	1	1	1	1	1	0	0	1	1	0	0	0	0	0	1	1	0		11	10	11	33.4558	13.3823
0	1	1	1	0	0	1	1	1	1	1	1	1	1	0	1	0	1	1	0		13	8	12	36.0416	14.4167
0	1	1	0	0	0	0	1	1	1	1	1	1	1	1	1	1	1	1	0		15	6	13	39.2132	15.6853
0	1	1	1	1	1	1	1	1	1	1	1	0	1	1	1	1	1	1	0		17	6	14	36.8701	14.748
0	1	1	1	1	1	1	1	1	1	1	0	0	0	1	1	1	1	1	0		18	5	15	44.0416	17.6167
0	1	1	1	1	1	0	0	1	1	1	1	1	1	1	1	1	1	1	1		19	5	16	35.2132	14.0853
0	1	1	1	1	0	0	0	1	1	1	1	1	1	1	1	0	1	1	1				17	38.3848	15.3539
0	1	1	1	1	1	1	1	1	1	0	0	1	1	1	0	0	1	1	0				18	30.6274	12.251
0	1	1	1	1	1	1	1	1	1	1	1	1	1	1	1	1	1	1	0				19	42.6274	17.051
0	0	0	0	0	0	0	0	0	0	0	0	0	0	0	0	0	0	0	0				20	28.1421	11.2569
																							21	32.9706	13.1882
																							22	29.5563	11.8225
																							23	32.3848	12.9539
																							24	35.2132	14.0853
																							25	34.3848	13.7539
																							26	28.1421	11.2569
																							27	30.3848	12.1539
																							28	36.3848	14.5539
																							29	24.7279	9.89117
																							30	40.0416	16.0167
																							31	42.8701	17.148
																							32	38.9706	15.5882
																							33	34.9706	13.9882
																							34	30.6274	12.251
																							35	33.2132	13.2853
																							36	30.3848	12.1539
																							37	27.3137	10.9255
																							38	30.3848	12.1539
																							39	32.9706	13.1882
																							40	29.799	11.9196
																							41	26.3848	10.5539
																							42	38.3848	15.3539
																							43	30.9706	12.3882
																							44	30.9706	12.3882
																							45	40.8701	16.348
																							46	25.3137	10.1255
																							47	35.2132	14.0853
																							48	31.799	12.7196
																							49	31.4558	12.5823
																							50	32.6274	13.051
																							51	34.9706	13.9882
																							52	32.1421	12.8569
																							53	35.2132	14.0853
																							54	32.3848	12.9539
																							55	34.0416	13.6167
																							56	24.9706	9.98823
																							57	33.799	13.5196
																							58	36.3848	14.5539
																							59	29.5563	11.8225
																							60	27.3137	10.9255
																							61	35.2132	14.0853
																							62	22.1421	8.85685
																							63	31.2132	12.4853
																							64	28.9706	11.5882
																							65	39.2132	15.6853
																							66	26.7279	10.6912
																							67	28.3848	11.3539
																							68	28.3848	11.3539
																							69	32.9706	13.1882
																							70	29.799	11.9196
																							71	27.2132	10.8853
																							72	36.6274	14.651
																							73	29.2132	11.6853
																							74	34.6274	13.851
																							75	32.6274	13.051
																							76	24.9706	9.98823
																							77	36.3848	14.5539
																							78	32.3848	12.9539
																							79	29.2132	11.6853
																							80	31.799	12.7196
																							81	29.5563	11.8225
																							82	37.799	15.1196
																							83	30.7279	12.2912
																							84	33.4558	13.3823
																							85	30.6274	12.251
																							86	29.799	11.9196
																							87	31.2132	12.4853
																							88	37.2132	14.8853
																							89	30.6274	12.251
																							90	32.6274	13.051
																							91	31.5563	12.6225
																							92	35.799	14.3196
																							93	27.5563	11.0225
																							94	31.799	12.7196
																							95	24.9706	9.98823
																							96	34.0416	13.6167
																							97	26.1421	10.4569
																							98	36.0416	14.4167
																							99	33.2132	13.2853
																							100	27.2132	10.8853
